# Supplementary material for: Heterogeneous Nuclear Ribonucleoprotein A1 Knockdown Alters Constituents of Nucleocytoplasmic Transport
Source: Brain Sci. 2024 Oct 19;14(10):1039. doi: 10.3390/brainsci14101039 (PMC11505608; doi:10.3390/brainsci14101039)
Supplement: Supplementary file 1 [file brainsci-14-01039-s001.zip]

Archive with 11 entries (11 files):
- Figure S1.tif
- Figure S2.tif
- Figure S3.tif
- Figure S4.tif
- Supplementary Material Legends.pdf
- Table S1.pdf
- Video S1.mp4
- Video S2.mp4
- Video S3.mp4
- Video S4.mp4
- Video S5.mp4
